# Supplementary material for: Neuronal Transcriptome from C9orf72 Repeat Expanded Human Tissue is Associated with Loss of C9orf72 Function
Source: Free Neuropathol. Author manuscript; Available in PMC 2020 Sep 3. (PMC7470232)
Supplement: Supplementary tables [file NIHMS1622403-supplement-Supplementary_tables.xlsx]

## Sheet: Supp Table 1_DEG
GeneID	HGNC_symbol	log2FoldChange	padj
ENSG00000248837		-1.76872	3.46e-06
ENSG00000087116	ADAMTS2	1.48094	0.000203932
ENSG00000134207	SYT6	0.967485	0.000578124
ENSG00000267053		1.11877	0.000578124
ENSG00000267605		1.29802	0.000578124
ENSG00000267786		1.20583	0.000578124
ENSG00000102858	MGRN1	0.744163	0.00139079
ENSG00000130751	NPAS1	1.0958	0.00139079
ENSG00000196361	ELAVL3	0.834398	0.00186061
ENSG00000225746	SNHG23	-0.741141	0.00186061
ENSG00000233427		1.29757	0.00186061
ENSG00000074047	GLI2	0.951356	0.0023897
ENSG00000230373	GOLGA6L5P	0.859467	0.0023897
ENSG00000133315	MACROD1	0.851697	0.00246577
ENSG00000147894	C9orf72	-0.814031	0.00303195
ENSG00000224924	LINC00320	-0.891422	0.00306421
ENSG00000249645		-1.34837	0.00342548
ENSG00000079337	RAPGEF3	0.946252	0.00346231
ENSG00000189350	FAM179A	1.12103	0.00372654
ENSG00000138095	LRPPRC	-0.396946	0.00395653
ENSG00000173272	MZT2A	0.663663	0.00405163
ENSG00000234660	LINC00440	-1.29769	0.00422897
ENSG00000248874	C5orf17	-1.04721	0.00422897
ENSG00000176387	HSD11B2	1.24782	0.0050254
ENSG00000273590	SMIM11	0.814584	0.0050254
ENSG00000232628		1.0302	0.00624852
ENSG00000249160		1.02775	0.00624852
ENSG00000078549	ADCYAP1R1	0.657067	0.00654164
ENSG00000130234	ACE2	-1.12177	0.00654164
ENSG00000269656	GLTSCR2-AS1	1.10855	0.00654164
ENSG00000141542	RAB40B	-0.467819	0.00657383
ENSG00000176619	LMNB2	0.684594	0.00657383
ENSG00000231113		0.660312	0.00657383
ENSG00000111731	C2CD5	-0.53475	0.0068748
ENSG00000154415	PPP1R3A	-1.03439	0.0068748
ENSG00000165899	OTOGL	-0.995448	0.0068748
ENSG00000230498		-0.640834	0.0068748
ENSG00000250137		-1.20726	0.0068748
ENSG00000170873	MTSS1	0.480573	0.00701386
ENSG00000056487	PHF21B	0.727189	0.0078587
ENSG00000129946	SHC2	0.560084	0.0078587
ENSG00000147180	ZNF711	-0.830914	0.0078587
ENSG00000159167	STC1	1.23516	0.0078587
ENSG00000187688	TRPV2	1.02847	0.0078587
ENSG00000261386		0.866344	0.00799154
ENSG00000169282	KCNAB1	0.386663	0.00815118
ENSG00000175556	LONRF3	0.89962	0.00815118
ENSG00000235530		0.665943	0.00879449
ENSG00000101298	SNPH	0.617092	0.00953435
ENSG00000140481	CCDC33	0.853513	0.00953435
ENSG00000226864	ATE1-AS1	1.00458	0.00953435
ENSG00000228989		0.980166	0.00953435
ENSG00000235077		0.826018	0.00953435
ENSG00000253717		-0.976843	0.00953435
ENSG00000103319	EEF2K	0.697281	0.00963193
ENSG00000136717	BIN1	0.453174	0.00963193
ENSG00000269959	SPACA6P-AS	0.91056	0.00963193
ENSG00000140839	CLEC18B	1.20594	0.00988669
ENSG00000261543		1.00975	0.00988669
ENSG00000196678	ERI2	-0.667326	0.0100355
ENSG00000134308	YWHAQ	-0.38732	0.0104135
ENSG00000145287	PLAC8	1.03393	0.0104135
ENSG00000259035		-1.22299	0.0104135
ENSG00000272461		-0.974776	0.0104135
ENSG00000087076	HSD17B14	0.811518	0.0104742
ENSG00000113597	TRAPPC13	-0.516732	0.0104742
ENSG00000272695	GAS6-AS2	-0.796772	0.0107333
ENSG00000107938	EDRF1	-0.59634	0.0113742
ENSG00000128699	ORMDL1	-0.550188	0.0113742
ENSG00000102003	SYP	0.942293	0.0122068
ENSG00000159885	ZNF222	-0.561125	0.0122068
ENSG00000166024	R3HCC1L	-0.44937	0.0122068
ENSG00000196950	SLC39A10	-0.606569	0.0122068
ENSG00000230303		-0.683334	0.0122068
ENSG00000230863		-0.927808	0.0122068
ENSG00000276136		1.04425	0.0122068
ENSG00000104969	SGTA	0.425716	0.0128093
ENSG00000185483	ROR1	0.586916	0.0131426
ENSG00000257924		-1.17683	0.0131426
ENSG00000226029		1.06635	0.0135107
ENSG00000248710		-0.666715	0.0141653
ENSG00000132669	RIN2	0.675116	0.0143819
ENSG00000231877		-1.17618	0.0143819
ENSG00000217236	SP9	0.976034	0.0148901
ENSG00000234500		0.857908	0.0152071
ENSG00000146648	EGFR	0.626047	0.0160094
ENSG00000065183	WDR3	-0.830804	0.0162885
ENSG00000144406	UNC80	-0.407595	0.0162885
ENSG00000106624	AEBP1	0.998593	0.0171488
ENSG00000185432	METTL7A	1.0068	0.0171647
ENSG00000103494	RPGRIP1L	-0.391767	0.0180222
ENSG00000250067	YJEFN3	0.983698	0.0180222
ENSG00000168405	CMAHP	-0.740456	0.0188616
ENSG00000171443	ZNF524	1.105	0.0188616
ENSG00000180822	PSMG4	0.48668	0.0188616
ENSG00000197601	FAR1	-0.465064	0.0188616
ENSG00000126767	ELK1	0.521795	0.0190787
ENSG00000121060	TRIM25	0.468528	0.0193337
ENSG00000077782	FGFR1	0.858588	0.019808
ENSG00000254692		0.569736	0.019808
ENSG00000180777	ANKRD30B	-0.641719	0.0198423
ENSG00000267546		1.07294	0.0205754
ENSG00000276795		1.11928	0.0205754
ENSG00000164934	DCAF13	-0.732497	0.0206398
ENSG00000100027	YPEL1	0.70632	0.0206501
ENSG00000261873		1.08698	0.0218047
ENSG00000109670	FBXW7	-0.466566	0.0220499
ENSG00000109667	SLC2A9	0.674735	0.0223813
ENSG00000115648	MLPH	1.11571	0.0223813
ENSG00000131095	GFAP	1.12363	0.0223813
ENSG00000141568	FOXK2	0.398612	0.0223813
ENSG00000161671	EMC10	0.719885	0.0223813
ENSG00000267388		1.07604	0.0223813
ENSG00000134757	DSG3	-1.12783	0.0224865
ENSG00000164329	PAPD4	-0.499405	0.0224865
ENSG00000215548		1.06896	0.0224865
ENSG00000164406	LEAP2	0.660076	0.0226402
ENSG00000249547		-1.08734	0.0231461
ENSG00000143842	SOX13	0.785893	0.024273
ENSG00000169967	MAP3K2	-0.327156	0.0245828
ENSG00000235979		1.02475	0.0245828
ENSG00000052749	RRP12	0.633868	0.0250886
ENSG00000125170	DOK4	0.673191	0.0251367
ENSG00000144847	IGSF11	-0.479057	0.0255509
ENSG00000174705	SH3PXD2B	0.490811	0.0255509
ENSG00000260167		0.778771	0.0255509
ENSG00000280832	ST3GAL4-AS1	0.5298	0.0255509
ENSG00000143119	CD53	-1.06135	0.0259196
ENSG00000256193	LINC00507	-0.897041	0.0267867
ENSG00000101213	PTK6	0.994322	0.02705
ENSG00000066044	ELAVL1	0.507874	0.027116
ENSG00000164330	EBF1	1.006	0.027116
ENSG00000256223	ZNF10	-1.08411	0.0271467
ENSG00000177707	PVRL3	-0.645976	0.0279406
ENSG00000129596	CDO1	-0.545104	0.0285231
ENSG00000130522	JUND	1.05464	0.0285231
ENSG00000263931		-0.733437	0.0289629
ENSG00000230513	THAP7-AS1	1.09319	0.0292346
ENSG00000105605	CACNG7	0.623775	0.0293621
ENSG00000135924	DNAJB2	0.73652	0.0293621
ENSG00000162585	FAAP20	0.676337	0.0293621
ENSG00000164916	FOXK1	0.460784	0.0293621
ENSG00000249252		-0.95144	0.0293621
ENSG00000271653		0.984538	0.0293621
ENSG00000093144	ECHDC1	-0.400967	0.029713
ENSG00000107672	NSMCE4A	0.627657	0.029713
ENSG00000116096	SPR	0.996299	0.029713
ENSG00000254746		0.904738	0.029713
ENSG00000166535	A2ML1	0.670639	0.0301398
ENSG00000224536		0.690853	0.0301398
ENSG00000241945	PWP2	-0.948839	0.0301398
ENSG00000099251	HSD17B7P2	-0.815401	0.0301904
ENSG00000175356	SCUBE2	0.670003	0.0301904
ENSG00000152463	OLAH	1.08316	0.030343
ENSG00000174353	STAG3L3	0.839533	0.030343
ENSG00000267121		0.552278	0.030343
ENSG00000175416	CLTB	0.663296	0.0304242
ENSG00000169258	GPRIN1	0.577428	0.030578
ENSG00000225465	RFPL1S	0.586515	0.0311156
ENSG00000058272	PPP1R12A	-0.451594	0.0316627
ENSG00000141505	ASGR1	0.719578	0.0317519
ENSG00000114120	SLC25A36	-0.561115	0.0327214
ENSG00000114353	GNAI2	0.615515	0.0327214
ENSG00000127948	POR	0.45717	0.0327214
ENSG00000161677	JOSD2	0.943147	0.0327214
ENSG00000167858	TEKT1	-0.800141	0.0327214
ENSG00000181035	SLC25A42	0.588978	0.0327214
ENSG00000235974	VN2R19P	0.881866	0.0327214
ENSG00000186377	CYP4X1	-0.612401	0.032827
ENSG00000198933	TBKBP1	0.746991	0.032827
ENSG00000149090	PAMR1	-0.931814	0.0330779
ENSG00000169249	ZRSR2	0.462031	0.0330779
ENSG00000100014	SPECC1L	0.59379	0.0332608
ENSG00000077312	SNRPA	0.816236	0.033617
ENSG00000116898	MRPS15	0.604435	0.033617
ENSG00000152503	TRIM36	-0.527507	0.033617
ENSG00000138028	CGREF1	0.540093	0.0336635
ENSG00000106052	TAX1BP1	-0.375978	0.0337927
ENSG00000204241		0.489761	0.0339929
ENSG00000256742		0.561654	0.0339929
ENSG00000176641	RNF152	0.607115	0.0347537
ENSG00000183853	KIRREL	0.60058	0.0347537
ENSG00000197261	C6orf141	-1.06097	0.0347537
ENSG00000273712		1.04209	0.0347537
ENSG00000084112	SSH1	0.424668	0.034956
ENSG00000163322	FAM175A	0.733874	0.0350356
ENSG00000170946	DNAJC24	-0.462301	0.0350356
ENSG00000105738	SIPA1L3	0.553836	0.0352114
ENSG00000132196	HSD17B7	-0.864944	0.0352114
ENSG00000169064	ZBBX	-0.81474	0.0352114
ENSG00000213640	EEF1DP4	0.608802	0.0352114
ENSG00000234456	MAGI2-AS3	-0.419547	0.0352114
ENSG00000271947		0.842533	0.0352114
ENSG00000269793	ZIM2-AS1	0.448409	0.0353068
ENSG00000076555	ACACB	0.684845	0.0353231
ENSG00000020181	ADGRA2	0.584941	0.035991
ENSG00000156299	TIAM1	0.336716	0.035991
ENSG00000163138	PACRGL	-0.46367	0.035991
ENSG00000180198	RCC1	0.813969	0.035991
ENSG00000205581	HMGN1	-0.659832	0.035991
ENSG00000255062		0.825212	0.035991
ENSG00000260948		-0.672461	0.035991
ENSG00000254731		-0.744833	0.0367086
ENSG00000096654	ZNF184	-0.553161	0.0370499
ENSG00000095564	BTAF1	-0.324038	0.037182
ENSG00000104231	ZFAND1	-0.461007	0.037182
ENSG00000228343		0.566143	0.037578
ENSG00000275342		-0.746931	0.037578
ENSG00000133997	MED6	-0.500698	0.0381848
ENSG00000186174	BCL9L	0.580805	0.0381848
ENSG00000280776	LINC01202	-0.663824	0.0381848
ENSG00000145414	NAF1	-0.389587	0.0382495
ENSG00000151657	KIN	-0.350842	0.0382495
ENSG00000197147	LRRC8B	-0.547159	0.0387037
ENSG00000167766	ZNF83	0.577529	0.0387561
ENSG00000260086		0.620181	0.0388245
ENSG00000228672	PROB1	0.995547	0.038877
ENSG00000127952	STYXL1	0.81248	0.0388822
ENSG00000135605	TEC	-0.860158	0.0388822
ENSG00000183963	SMTN	0.655538	0.0388822
ENSG00000236491		-0.940591	0.0388822
ENSG00000251867		-0.852556	0.0388822
ENSG00000113240	CLK4	-0.655242	0.0390574
ENSG00000177030	DEAF1	0.593363	0.0395263
ENSG00000083444	PLOD1	0.807737	0.0395958
ENSG00000105717	PBX4	0.595419	0.0395958
ENSG00000125863	MKKS	-0.494472	0.0395958
ENSG00000149021	SCGB1A1	0.8794	0.0395958
ENSG00000221843	C2orf16	-0.593055	0.0395958
ENSG00000082014	SMARCD3	0.609502	0.040285
ENSG00000144136	SLC20A1	-0.554632	0.0404496
ENSG00000186369	LINC00643	-0.653044	0.0404496
ENSG00000090520	DNAJB11	-0.868897	0.0407154
ENSG00000147889	CDKN2A	0.640403	0.040792
CLN3	NA	0.76153	0.0413704
ENSG00000074966	TXK	-0.880581	0.0413704
ENSG00000138036	DYNC2LI1	-0.538555	0.0413704
ENSG00000154144	TBRG1	-0.480882	0.0413704
ENSG00000180448	HMHA1	0.79327	0.0414508
ENSG00000266929		0.803339	0.0414655
ENSG00000116819	TFAP2E	0.768523	0.0418207
ENSG00000258183		-0.859605	0.0424323
ENSG00000239480		0.805132	0.0429577
ENSG00000236540		0.886311	0.0430907
ENSG00000117906	RCN2	-0.549031	0.0433725
ENSG00000182993	C12orf60	-0.712783	0.0435048
ENSG00000172986	GXYLT2	0.617619	0.0435128
ENSG00000181544	FANCB	-0.644882	0.0435128
ENSG00000271723	MROH7-TTC4	0.793887	0.0435128
ENSG00000050820	BCAR1	0.61914	0.0437454
ENSG00000228315	GUSBP11	0.685753	0.044191
ENSG00000079819	EPB41L2	-0.502309	0.0442659
ENSG00000224167		0.686408	0.0442659
ENSG00000002834	LASP1	0.519539	0.0443244
ENSG00000006704	GTF2IRD1	0.601654	0.0443244
ENSG00000092621	PHGDH	0.906974	0.0443244
ENSG00000100505	TRIM9	-0.339511	0.0443244
ENSG00000101331	CCM2L	0.726562	0.0443244
ENSG00000107957	SH3PXD2A	0.43134	0.0443244
ENSG00000111981	ULBP1	1.00145	0.0443244
ENSG00000113758	DBN1	0.586881	0.0443244
ENSG00000124942	AHNAK	0.945515	0.0443244
ENSG00000131051	RBM39	-0.404552	0.0443244
ENSG00000132000	PODNL1	0.832712	0.0443244
ENSG00000132535	DLG4	0.476466	0.0443244
ENSG00000142156	COL6A1	0.744342	0.0443244
ENSG00000146090	RASGEF1C	0.629619	0.0443244
ENSG00000157111	TMEM171	0.825009	0.0443244
ENSG00000164221	CCDC112	-0.392851	0.0443244
ENSG00000166183	ASPG	0.932837	0.0443244
ENSG00000175264	CHST1	0.466789	0.0443244
ENSG00000181019	NQO1	0.679093	0.0443244
ENSG00000196357	ZNF565	0.523669	0.0443244
ENSG00000196542	SPTSSB	-0.65214	0.0443244
ENSG00000249436		-0.869451	0.0443244
ENSG00000273424		0.986601	0.0443244
ENSG00000277007		0.699258	0.0443244
ENSG00000157927	RADIL	0.58452	0.0449062
ENSG00000174282	ZBTB4	0.62776	0.0449062
ENSG00000197465	GYPE	-0.597169	0.0449062
ENSG00000141905	NFIC	0.737506	0.0450698
ENSG00000141971	MVB12A	0.861367	0.0450698
ENSG00000153944	MSI2	0.525179	0.0450698
ENSG00000178460	MCMDC2	0.746708	0.0450698
ENSG00000233369	GTF2IP4	0.675459	0.0450698
ENSG00000243554		0.816135	0.0450698
ENSG00000178585	CTNNBIP1	0.569556	0.0451896
ENSG00000196505	GDAP2	-0.377712	0.0455637
ENSG00000138604	GLCE	-0.601736	0.0457445
ENSG00000151287	TEX30	-0.438827	0.0457445
ENSG00000069702	TGFBR3	0.480166	0.0457654
ENSG00000132554	RGS22	-0.935935	0.0465727
ENSG00000146085	MUT	-0.459111	0.0465727
ENSG00000257703		-0.790713	0.0465727
ENSG00000269834	ZNF528-AS1	0.538771	0.0465807
ENSG00000009950	MLXIPL	0.639195	0.0467197
ENSG00000132517	SLC52A1	0.774738	0.0472036
ENSG00000152944	MED21	-0.502768	0.0472036
ENSG00000135723	FHOD1	0.795009	0.0475681
ENSG00000138744	NAAA	0.443484	0.0475681
ENSG00000127663	KDM4B	0.424829	0.0477866
ENSG00000149599	DUSP15	0.63822	0.0484366
ENSG00000102760	RGCC	-0.649966	0.0486015
ENSG00000140497	SCAMP2	0.491865	0.0486015
ENSG00000143412	ANXA9	0.973726	0.0486015
ENSG00000153147	SMARCA5	-0.649588	0.0486015
ENSG00000162601	MYSM1	-0.489468	0.0486015
ENSG00000163694	RBM47	0.82799	0.0486015
ENSG00000164823	OSGIN2	-0.505983	0.0486015
ENSG00000165195	PIGA	-0.537036	0.0486015
ENSG00000168005	C11orf84	0.73635	0.0486015
ENSG00000258959		0.829734	0.0486015
ENSG00000274918		0.964216	0.0486015
ENSG00000135316	SYNCRIP	-0.492362	0.0486947
ENSG00000137486	ARRB1	0.516131	0.0486947
ENSG00000182359	KBTBD3	-0.526323	0.0486947
ENSG00000237819		-0.715279	0.0486947
ENSG00000248187		0.973793	0.0486947
ENSG00000112576	CCND3	0.796417	0.0487025
ENSG00000160191	PDE9A	0.633339	0.0488738
ENSG00000066382	MPPED2	-0.467473	0.0491556
ENSG00000166387	PPFIBP2	0.740287	0.0494802
ENSG00000143669	LYST	-0.306736	0.0499927

## Sheet: Supp Table 2_Splicing
GeneID	HGNC_symbol	chr	strand	exonStart_0base	exonEnd	upstreamES	upstreamEE	downstreamES	downstreamEE	PValue	FDR	IncLevelDifference	events	Inc1Mean	Inc2Mean
ENSG00000052126.13	PLEKHA5	chr12	+	NA	NA	19260948	19261021	19283279	19283745	1.32039e-12	1.0678e-08	0.107	MXE	0.193167	0.0858571
ENSG00000140650.10	PMM2	chr16	+	8806315	8806407	8801798	8801910	8811637	8811713	1.32572e-11	5.64663e-07	-0.139	SE	0.769667	0.908429
ENSG00000115392.10	FANCL	chr2	-	58162865	58162947	58161521	58161638	58163433	58163517	3.27858e-11	6.83568e-07	0.084	SE	0.965167	0.880714
ENSG00000155085.14	AK9	chr6	-	109612009	109612093	109610364	109610513	109614182	109614296	4.81465e-11	6.83568e-07	0.091	SE	0.936833	0.845429
ENSG00000184014.6	DENND5A	chr11	-	9143402	9143485	9141973	9142108	9144096	9144278	7.32547e-11	7.80035e-07	0.09	SE	0.9695	0.879429
ENSG00000145730.19	PAM	chr5	+	103025130	103025334	103019789	103019843	103028181	103028238	1.53723e-10	1.18629e-06	-0.3	SE	0.6185	0.918
ENSG00000125746.13	EML2	chr19	-	45617629	45617697	45616764	45616853	45619059	45619090	1.67111e-10	1.18629e-06	0.036	SE	0.952833	0.917143
ENSG00000146729.8	GBAS	chr7	+	55978349	55978395	55978125	55978265	55981472	55981567	2.43374e-10	1.314e-06	0.048	SE	0.956	0.907571
ENSG00000251022.5	THAP9-AS1	chr4	-	82895691	82895774	82893008	82894847	82900076	82900223	2.47417e-10	1.314e-06	-0.059	SE	0.808833	0.867857
ENSG00000154743.16	TSEN2	chr3	+	12519058	12519197	12503646	12503784	12528887	12528924	2.77652e-10	1.314e-06	-0.061	SE	0.8525	0.913571
ENSG00000154727.9	GABPA	chr21	+	25745209	25745354	25741572	25741675	25749035	25749120	3.91084e-10	1.57017e-06	-0.065	SE	0.845333	0.910571
ENSG00000185684.11	EP400NL	chr12	+	132109767	132109832	132108571	132108682	132114457	132114545	4.05509e-10	1.57017e-06	0.008	SE	0.888167	0.880429
ENSG00000144909.7	OSBPL11	chr3	-	125552180	125552679	125547405	125547592	125560378	125560519	6.58834e-10	2.33848e-06	-0.063	SE	0.904833	0.968286
ENSG00000148019.11	CEP78	chr9	+	78246668	78246782	78243461	78243636	78248290	78248355	7.74842e-10	2.53868e-06	0.071	SE	0.933833	0.862714
ENSG00000281164.1	RAPGEF6	chr5	-	131561977	131562047	131548046	131548190	131603270	131603327	1.04111e-09	3.16743e-06	-0.045	SE	0.833333	0.878
ENSG00000138778.10	CENPE	chr4	-	103153046	103153250	103151218	103151377	103158299	103158458	1.22065e-09	3.46608e-06	-0.054	SE	0.888833	0.942857
ENSG00000105357.14	MYH14	chr19	+	50247003	50247122	50244241	50244337	50248986	50249139	1.31264e-09	3.49432e-06	0.018	SE	0.9365	0.918429
ENSG00000219626.7	FAM228B	chr2	+	24167626	24167683	24146929	24147086	24169355	24169496	1.81297e-09	4.29451e-06	-0.329	SE	0.584	0.912714
ENSG00000124214.18	STAU1	chr20	-	49165996	49166285	49153932	49154071	49188115	49188367	1.88125e-09	4.29451e-06	-0.064	SE	0.854167	0.918429
ENSG00000104872.9	PIH1D1	chr19	-	49448000	49448062	49447826	49447908	49449474	49449654	1.91571e-09	4.29451e-06	0.033	SE	0.9075	0.874429
ENSG00000164116.15	GUCY1A3	chr4	+	NA	NA	NA	NA	NA	NA	2.83507e-09	9.58539e-06	0.016	A3SS	0.939667	0.924143
ENSG00000103145.9	HCFC1R1	chr16	-	NA	NA	3023232	3023361	3023473	3023530	3.58302e-09	9.28707e-06	0.047	RI	0.842	0.795
ENSG00000125462.15	C1orf61	chr1	-	156414653	156414753	156404255	156404601	156429375	156429399	3.89367e-09	8.29216e-06	-0.03	SE	0.909167	0.938714
ENSG00000184903.8	IMMP2L	chr7	-	111521312	111521449	111487237	111487341	111561850	111561923	4.15042e-09	8.41803e-06	-0.057	SE	0.9035	0.960571
ENSG00000110844.12	PRPF40B	chr12	+	49635098	49635263	49634537	49634602	49635364	49635473	4.35554e-09	8.43253e-06	0.024	SE	0.945	0.921143
ENSG00000166295.7	ANAPC16	chr10	+	72223887	72224056	72216047	72216138	72230365	72230440	4.93898e-09	9.14635e-06	0.047	SE	0.9715	0.924143
ENSG00000139974.14	SLC38A6	chr14	+	60987051	60987157	60984729	60984803	61015903	61015956	5.71228e-09	1.01376e-05	0.042	SE	0.938667	0.896714
ENSG00000168481.7	LGI3	chr8	-	22155391	22155509	22154559	22154631	22156336	22156677	6.2401e-09	1.06314e-05	0.076	SE	0.899	0.823429
ENSG00000170949.16	ZNF160	chr19	-	NA	NA	53091412	53091529	53091636	53091720	6.91538e-09	9.28707e-06	-0.128	RI	0.845167	0.973
ENSG00000091127.12	PUS7	chr7	-	NA	NA	NA	NA	NA	NA	7.08003e-09	1.01213e-05	-0.138	A3SS	0.7845	0.922143
ENSG00000172031.6	EPHX4	chr1	+	92050316	92050420	92045531	92045660	92052509	92052658	7.74733e-09	1.26916e-05	0.053	SE	0.963833	0.910714
ENSG00000111554.13	MDM1	chr12	-	68296922	68296982	68294567	68295366	68313442	68313552	8.20418e-09	1.27862e-05	0.075	SE	0.947667	0.873143
ENSG00000157680.14	DGKI	chr7	-	NA	NA	137469549	137469619	137521865	137521966	8.24906e-09	3.33551e-05	-0.089	MXE	0.0268333	0.115714
ENSG00000072135.11	PTPN18	chr2	+	NA	NA	NA	NA	NA	NA	8.37255e-09	1.69628e-05	0.052	A5SS	0.942	0.890429
ENSG00000164116.15	GUCY1A3	chr4	+	155696755	155696849	155667345	155667419	155696934	155697122	8.5624e-09	1.27862e-05	0.016	SE	0.939667	0.924143
ENSG00000138380.16	CARF	chr2	+	202961236	202961426	202955673	202955758	202966977	202967098	8.70565e-09	1.27862e-05	-0.024	SE	0.843833	0.867714
ENSG00000234741.6	GAS5	chr1	-	NA	NA	NA	NA	NA	NA	8.98076e-09	1.01213e-05	0.012	A3SS	0.927333	0.915
ENSG00000234741.6	GAS5	chr1	-	NA	NA	173864256	173864304	173865228	173865282	9.16789e-09	9.28707e-06	0.013	RI	0.9285	0.915
ENSG00000151414.13	NEK7	chr1	+	198297126	198297240	198292944	198293039	198319411	198319522	1.06401e-08	1.46191e-05	0.032	SE	0.95	0.918429
ENSG00000102780.15	DGKH	chr13	+	42166514	42166674	42165330	42165433	42168439	42168548	1.13729e-08	1.51377e-05	0.039	SE	0.957667	0.918429
ENSG00000115568.14	ZNF142	chr2	-	218656149	218656463	218650358	218650526	218658700	218658897	1.22702e-08	1.58371e-05	-0.064	SE	0.888833	0.952429
ENSG00000196724.11	ZNF418	chr19	-	NA	NA	NA	NA	NA	NA	1.35319e-08	1.14379e-05	0.036	A3SS	0.949333	0.913714
ENSG00000181220.14	ZNF746	chr7	-	149493988	149494070	149492858	149492972	149494203	149494503	1.40323e-08	1.75788e-05	-0.023	SE	0.909833	0.933
ENSG00000121210.14	KIAA0922	chr4	+	153592474	153592584	153588889	153589007	153593798	153593871	1.83694e-08	2.23545e-05	0.01	SE	0.911	0.900571
ENSG00000143224.16	PPOX	chr1	+	NA	NA	161168992	161169183	161170619	161170769	1.94694e-08	4.04634e-05	0.022	MXE	0.132667	0.111
ENSG00000152582.11	SPEF2	chr5	+	NA	NA	35708947	35709121	35739918	35740046	2.00141e-08	4.04634e-05	0.183	MXE	0.262833	0.0794286
ENSG00000127415.11	IDUA	chr4	+	1000881	1000989	1000611	1000697	1001467	1001563	2.07859e-08	2.45926e-05	0.131	SE	0.915167	0.784429
ENSG00000248905.7	FMN1	chr15	-	32926173	32926261	32910473	32910535	33153047	33155040	2.50438e-08	2.88295e-05	0.047	SE	0.946	0.899143
ENSG00000198270.11	TMEM116	chr12	-	111932585	111932659	111931298	111931827	111933885	111934030	2.68953e-08	3.01461e-05	-0.015	SE	0.897167	0.912571
ENSG00000116171.15	SCP2	chr1	+	52950754	52950886	52948008	52948080	52954739	52954804	2.82865e-08	3.08924e-05	0.041	SE	0.966833	0.925857
ENSG00000139132.13	FGD4	chr12	+	32576265	32576449	32564136	32564289	32581959	32582467	3.31373e-08	3.52854e-05	-0.038	SE	0.904833	0.942857
ENSG00000149182.13	ARFGAP2	chr11	-	47175850	47175923	47171663	47171800	47176515	47176634	3.48833e-08	3.62387e-05	0.069	SE	0.958833	0.890286
ENSG00000160345.11	C9orf116	chr9	-	NA	NA	NA	NA	NA	NA	3.73088e-08	2.52282e-05	0.04	A3SS	0.953667	0.913286
ENSG00000198160.13	MIER1	chr1	+	66970807	66970959	66963087	66963160	66971654	66971736	4.04143e-08	4.09849e-05	0.039	SE	0.946	0.906857
ENSG00000095203.13	EPB41L4B	chr9	-	109185488	109185605	109182728	109182797	109192277	109192355	4.18693e-08	4.1473e-05	-0.117	SE	0.855833	0.973143
ENSG00000112624.11	GLTSCR1L	chr6	+	42853637	42853738	42852091	42852197	42855855	42855917	4.32574e-08	4.18741e-05	0.058	SE	0.971833	0.913714
ENSG00000096080.10	MRPS18A	chr6	-	43675201	43675271	43671302	43671906	43675493	43675617	4.43894e-08	4.2015e-05	-0.012	SE	0.880667	0.892857
ENSG00000183914.13	DNAH2	chr17	+	7760739	7760932	7759790	7759938	7763830	7764031	5.39683e-08	4.99711e-05	0.076	SE	0.916667	0.840286
ENSG00000106771.11	TMEM245	chr9	-	109080838	109080943	109073247	109073438	109085996	109086020	6.09766e-08	5.52591e-05	0.04	SE	0.968833	0.928571
ENSG00000039523.16	FAM65A	chr16	+	NA	NA	NA	NA	NA	NA	6.11964e-08	3.44841e-05	-0.088	A3SS	0.861167	0.949571
ENSG00000241258.5	CRCP	chr7	+	66130743	66130842	66127703	66127740	66134279	66134374	1.29598e-07	0.000114999	0.097	SE	0.957	0.859857
ENSG00000112290.11	WASF1	chr6	-	110178597	110178742	110127468	110127629	110179840	110180001	1.38554e-07	0.000120438	0.034	SE	0.963	0.928571
ENSG00000154874.13	CCDC144B	chr17	-	18594720	18594862	18587665	18587879	18595147	18595181	1.7585e-07	0.0001498	-0.01	SE	0.864333	0.874143
ENSG00000134376.13	CRB1	chr1	+	197344280	197344476	197328421	197329003	197356830	197357013	1.82666e-07	0.000152555	-0.048	SE	0.916667	0.964286
ENSG00000141480.16	ARRB2	chr17	+	4718260	4718345	4717887	4718023	4718611	4718684	2.15721e-07	0.000176696	0.081	SE	0.9075	0.827
ENSG00000187109.12	NAP1L1	chr12	-	76074202	76074239	76060137	76060279	76084566	76084735	2.31046e-07	0.000185678	0.188	SE	0.9025	0.714286
ENSG00000095637.19	SORBS1	chr10	-	95371983	95372049	95367649	95367699	95375972	95376056	3.49768e-07	0.000275882	0.116	SE	0.917833	0.802286
ENSG00000236404.7	VLDLR-AS1	chr9	-	2525537	2525717	2523052	2523157	2536358	2536453	3.7828e-07	0.000292947	-0.278	SE	0.627	0.904714
ENSG00000149150.7	SLC43A1	chr11	-	57497752	57497845	57493992	57494171	57500778	57500855	4.68013e-07	0.000349757	-0.064	SE	0.885167	0.949143
ENSG00000107521.17	HPS1	chr10	-	98431130	98431291	98430570	98430670	98433982	98434091	4.68062e-07	0.000349757	0.076	SE	0.958333	0.882714
ENSG00000198053.10	SIRPA	chr20	+	1924763	1924877	1915098	1915455	1927874	1927899	5.69867e-07	0.000418488	0.035	SE	0.870333	0.835143
ENSG00000239521.6	GATS	chr7	-	100222596	100222720	100202312	100202603	100223881	100224075	6.48479e-07	0.000468147	0.012	SE	0.916667	0.904714
ENSG00000275835.3	TUBGCP5	chr15	-	23030884	23031020	23027191	23027306	23031949	23032029	7.42228e-07	0.000526895	-0.032	SE	0.913333	0.945429
ENSG00000148985.18	PGAP2	chr11	+	NA	NA	3823882	3824135	3824269	3824376	7.72986e-07	0.000587276	-0.156	RI	0.713	0.869
ENSG00000129484.12	PARP2	chr14	+	NA	NA	NA	NA	NA	NA	7.84584e-07	0.000794784	-0.388	A5SS	0.0245	0.412429
ENSG00000273155.1	RP11-38C17.1	chr2	+	99186176	99186254	99154997	99155051	99194750	99194897	9.22309e-07	0.000643998	-0.113	SE	0.762667	0.875714
ENSG00000106829.17	TLE4	chr9	+	79612655	79612718	79576132	79576177	79704782	79704902	1.04168e-06	0.000715617	-0.078	SE	0.857833	0.935571
ENSG00000163006.10	CCDC138	chr2	+	NA	NA	NA	NA	NA	NA	1.04676e-06	0.000505584	0.115	A3SS	0.905833	0.790857
ENSG00000083750.11	RRAGB	chrX	+	55727306	55727390	55722185	55722285	55729293	55729360	1.33197e-06	0.00090052	-0.021	SE	0.867667	0.888286
ENSG00000135541.19	AHI1	chr6	-	NA	NA	135455733	135455926	135465813	135466373	1.75296e-06	0.00283524	-0.201	MXE	0.576	0.776571
ENSG00000150527.15	CTAGE5	chr14	+	39292679	39292706	39291018	39291096	39293270	39293311	2.06886e-06	0.00137686	-0.014	SE	0.0606667	0.0751429
ENSG00000145723.15	GIN1	chr5	-	103106715	103106909	103104540	103104846	103108568	103108714	2.31171e-06	0.00151481	0.074	SE	0.904833	0.830571
ENSG00000277147.3	LINC00869	chr1	+	149655698	149655908	149607343	149607554	149660853	149661089	2.35576e-06	0.00152029	-0.121	SE	0.837667	0.959
ENSG00000157625.14	TAB3	chrX	-	30842965	30843049	30834050	30834152	30846550	30846644	2.85872e-06	0.00181734	0.053	SE	0.937167	0.884
ENSG00000110906.11	KCTD10	chr12	-	NA	NA	NA	NA	NA	NA	3.0089e-06	0.00127164	-0.05	A3SS	0.8595	0.909429
ENSG00000186409.13	CCDC30	chr1	+	42545409	42545579	42539172	42539310	42566295	42566475	3.05538e-06	0.00191379	0.046	SE	0.974333	0.928571
ENSG00000127054.17	CPSF3L	chr1	-	1312439	1312501	1312283	1312368	1312592	1312700	4.69632e-06	0.00287592	-0.038	SE	0.888167	0.926143
ENSG00000116668.11	SWT1	chr1	+	185181945	185182057	185174371	185175113	185184242	185184344	4.72646e-06	0.00287592	0.086	SE	0.916667	0.830714
ENSG00000128699.12	ORMDL1	chr2	-	189783013	189783123	189782421	189782602	189784268	189784371	9.74218e-06	0.00584435	0.052	SE	0.833333	0.780857
ENSG00000104731.12	KLHDC4	chr16	-	NA	NA	87755193	87755292	87756421	87756477	1.0673e-05	0.0057326	0.046	RI	0.941	0.895429
ENSG00000103034.13	NDRG4	chr16	+	58500987	58501077	58500089	58500269	58503797	58503903	1.0886e-05	0.00643983	0.131	SE	0.145333	0.0141429
ENSG00000136813.13	KIAA0368	chr9	-	NA	NA	111436939	111437108	111444377	111444494	1.12529e-05	0.0134157	-0.162	MXE	0.6245	0.786714
ENSG00000185627.16	PSMD13	chr11	+	NA	NA	244040	244216	244425	244469	1.13181e-05	0.0057326	0.049	RI	0.8815	0.832857
ENSG00000176393.9	RNPEP	chr1	+	NA	NA	201989382	201989531	201999901	202000015	1.16125e-05	0.0134157	-0.085	MXE	0.0833333	0.168
ENSG00000197694.12	SPTAN1	chr9	+	128555348	128555399	128552589	128552696	128566737	128566977	1.21386e-05	0.00708244	-0.015	SE	0.107	0.121857
ENSG00000109586.10	GALNT7	chr4	+	173247979	173248440	173168810	173168961	173292107	173292274	1.54213e-05	0.00887622	0.035	SE	0.964	0.928571
ENSG00000270025.2	BMS1P7	chr10	-	48051656	48051778	48050281	48050421	48052503	48052644	2.29194e-05	0.0128577	0.067	SE	0.972167	0.904714
ENSG00000170873.17	MTSS1	chr8	-	124580550	124580562	124568378	124568536	124585086	124585161	2.29424e-05	0.0128577	-0.046	SE	0.107833	0.154
ENSG00000012174.10	MBTPS2	chrX	+	21853375	21853503	21845170	21845384	21868466	21868585	2.55518e-05	0.0141341	0.001	SE	0.9055	0.904714
ENSG00000162601.8	MYSM1	chr1	-	58689037	58689116	58685152	58685251	58690339	58690417	3.09594e-05	0.0169058	0.359	SE	0.749667	0.391143
ENSG00000105792.18	CFAP69	chr7	+	90309262	90309367	90307767	90307854	90310067	90310288	3.93551e-05	0.0212184	0.363	SE	0.710333	0.347571
ENSG00000225746.7	SNHG23	chr14	+	NA	NA	100947082	100947116	100950401	100950472	4.29502e-05	0.0434173	0.15	MXE	0.875833	0.725714
ENSG00000158062.19	UBXN11	chr1	-	26284141	26284281	26282863	26282937	26284361	26285541	4.7573e-05	0.0253285	-0.081	SE	0.777833	0.859143
ENSG00000119397.15	CNTRL	chr9	+	121152484	121152693	121148671	121148861	121154720	121154913	4.93076e-05	0.0259279	-0.102	SE	0.853667	0.956143
ENSG00000198408.12	MGEA5	chr10	-	NA	NA	101798841	101799455	101806044	101806143	5.36373e-05	0.0481961	0.099	MXE	0.2335	0.134857
ENSG00000140983.12	RHOT2	chr16	+	NA	NA	670891	671000	671114	671203	5.73276e-05	0.0217539	0.087	RI	0.926833	0.84
ENSG00000182196.12	ARL6IP4	chr12	+	NA	NA	122981128	122981266	122981594	122981879	6.22441e-05	0.0217539	0.222	RI	0.888833	0.666714
ENSG00000115073.7	ACTR1B	chr2	-	NA	NA	97658426	97658643	97658878	97659003	6.44243e-05	0.0217539	-0.179	RI	0.725333	0.904714
ENSG00000133739.14	LRRCC1	chr8	+	85123412	85123606	85115374	85115584	85124791	85124939	7.60123e-05	0.0394828	-0.071	SE	0.841167	0.911714
ENSG00000167113.9	COQ4	chr9	+	128325142	128325239	128323015	128323147	128325778	128326400	8.29143e-05	0.042549	0.434	SE	0.621	0.187286
ENSG00000143748.16	NVL	chr1	-	224311799	224311857	224305033	224305166	224317693	224317793	9.52998e-05	0.0483227	0.104	SE	0.975667	0.871857
ENSG00000248309.4	MEF2C-AS1	chr5	+	88965840	88965915	88905208	88905270	89094958	89095029	9.8975e-05	0.0495958	0.055	SE	0.898	0.842714

## Sheet: Supp Table 3_Shared C9&TDP
GeneID	HGNC_symbol	baseMean.x	log2FoldChange.x	pvalue.x	padj.x	baseMean.y	log2FoldChange.y	pvalue.y	padj.y
ENSG00000006704	GTF2IRD1	2112.99	0.601654	0.00057117	0.0443244	2598.62	0.199762	0.00559537	0.0249218
ENSG00000009950	MLXIPL	1150.15	0.639195	0.000698013	0.0467197	1570.84	0.33534	0.00830415	0.0342911
ENSG00000020181	ADGRA2	996.954	0.584941	0.000365108	0.035991	1325.53	0.41338	5.76e-06	6.74e-05
ENSG00000058272	PPP1R12A	15092.5	-0.451594	0.000255705	0.0316627	13348	0.258694	0.00294693	0.0147028
ENSG00000066382	MPPED2	8876.6	-0.467473	0.000796435	0.0491556	7924.02	0.275296	0.0107266	0.0424706
ENSG00000069702	TGFBR3	1086.99	0.480166	0.000672205	0.0457654	1038.1	-0.428743	0.000194363	0.00146178
ENSG00000074047	GLI2	90.4225	0.951356	1.46e-06	0.0023897	83.2933	-0.985678	2.73e-05	0.000267618
ENSG00000076555	ACACB	495.715	0.684845	0.000347669	0.0353231	485.229	-0.552922	0.00151352	0.00847204
ENSG00000077782	FGFR1	1281.42	0.858588	0.0001	0.019808	1162.85	-1.03977	3.3e-30	1.38e-27
ENSG00000078549	ADCYAP1R1	4650.82	0.657067	9.43e-06	0.00654164	4003.07	-1.00565	9.85e-13	4.39e-11
ENSG00000079819	EPB41L2	21353.2	-0.502309	0.000564382	0.0442659	24522.8	0.887549	2.46e-18	2.61e-16
ENSG00000082014	SMARCD3	1483.9	0.609502	0.000467673	0.040285	1561.21	-0.298245	0.00643288	0.0278688
ENSG00000083444	PLOD1	374.34	0.807737	0.000457674	0.0395958	391.317	-0.464362	0.00190248	0.010241
ENSG00000087076	HSD17B14	451.811	0.811518	3.49e-05	0.0104742	490.389	-0.291781	0.00559958	0.0249347
ENSG00000090520	DNAJB11	236.232	-0.868897	0.000478835	0.0407154	167.264	0.418694	0.0130026	0.0496509
ENSG00000092621	PHGDH	50.8449	0.906974	0.00057378	0.0443244	126.12	1.48448	9.9e-14	5.31e-12
ENSG00000096654	ZNF184	2434.27	-0.553161	0.000381495	0.0370499	2422.11	0.596287	1.67e-06	2.19e-05
ENSG00000100505	TRIM9	40633.7	-0.339511	0.000603267	0.0443244	37190	0.246479	4.74e-05	0.000432066
ENSG00000102760	RGCC	195.551	-0.649966	0.000766217	0.0486015	236.022	0.989192	2.39e-05	0.000237527
ENSG00000103494	RPGRIP1L	4427.11	-0.391767	8.37e-05	0.0180222	4024.6	0.274592	0.000202272	0.0015127
ENSG00000109670	FBXW7	15228	-0.466566	0.000119086	0.0220499	13670.6	0.309725	2.89e-05	0.000281137
ENSG00000113240	CLK4	2582.28	-0.655242	0.000439623	0.0390574	2190.28	0.37883	0.000186842	0.00141271
ENSG00000113597	TRAPPC13	1943.4	-0.516732	3.48e-05	0.0104742	1657.29	0.236967	0.00626017	0.0272595
ENSG00000113758	DBN1	675.346	0.586881	0.000600547	0.0443244	891.387	0.426282	0.00031401	0.002218
ENSG00000121060	TRIM25	638.694	0.468528	9.56e-05	0.0193337	599.503	-0.452236	0.000639115	0.00407675
ENSG00000131051	RBM39	7915.41	-0.404552	0.000611721	0.0443244	7187.77	0.267692	0.00195872	0.0104771
ENSG00000132000	PODNL1	39.9265	0.832712	0.000600379	0.0443244	36.2885	-0.79515	0.0110796	0.043536
ENSG00000132535	DLG4	1341.97	0.476466	0.000607412	0.0443244	1634.94	0.313316	1.27e-06	1.72e-05
ENSG00000132554	RGS22	501.074	-0.935935	0.000687353	0.0465727	411.944	1.00762	6.84e-16	5.21e-14
ENSG00000132669	RIN2	971.843	0.675116	6.03e-05	0.0143819	805.808	-1.21514	2.75e-10	8.07e-09
ENSG00000134207	SYT6	507.272	0.967485	1.47e-07	0.000578124	434.425	-1.41487	6.01e-15	3.99e-13
ENSG00000135316	SYNCRIP	917.388	-0.492362	0.000779734	0.0486947	787.801	0.253065	0.0052514	0.0236993
ENSG00000135924	DNAJB2	923.837	0.73652	0.000210628	0.0293621	978.133	-0.333866	0.00115907	0.00673971
ENSG00000136717	BIN1	2207.32	0.453174	2.77e-05	0.00963193	2015	-0.535068	1.73e-09	4.41e-08
ENSG00000137486	ARRB1	3680.67	0.516131	0.000775981	0.0486947	3724.8	-0.297971	0.000827938	0.0050829
ENSG00000138604	GLCE	4322.02	-0.601736	0.000669589	0.0457445	3977.95	0.519617	6.83e-06	7.85e-05
ENSG00000138744	NAAA	782.877	0.443484	0.000720292	0.0475681	682.547	-0.67601	4.38e-11	1.48e-09
ENSG00000141542	RAB40B	1849.38	-0.467819	1.09e-05	0.00657383	1838.24	0.566035	4.99e-09	1.16e-07
ENSG00000141568	FOXK2	3934.92	0.398612	0.000122122	0.0223813	4476.98	0.194651	0.000851774	0.00520069
ENSG00000142156	COL6A1	1282.62	0.744342	0.00058112	0.0443244	1304.3	-0.552739	2.62e-05	0.000257596
ENSG00000143119	CD53	482.911	-1.06135	0.000167459	0.0259196	335.678	0.76778	0.000351592	0.00243968
ENSG00000143669	LYST	14386.6	-0.306736	0.000815043	0.0499927	13662	0.31022	2.06e-07	3.38e-06
ENSG00000143842	SOX13	242.227	0.785893	0.000145795	0.024273	179.442	-1.83651	1.55e-11	5.63e-10
ENSG00000144136	SLC20A1	1557.43	-0.554632	0.000472856	0.0404496	1277.98	0.215562	0.00665063	0.0286197
ENSG00000144847	IGSF11	12566.8	-0.479057	0.000163386	0.0255509	13222.5	0.716387	2.75e-20	3.72e-18
ENSG00000145414	NAF1	2268.29	-0.389587	0.000409571	0.0382495	2087.21	0.308452	5.22e-05	0.000470327
ENSG00000147889	CDKN2A	115.703	0.640403	0.000481795	0.040792	104.437	-0.780293	2.92e-05	0.000283273
ENSG00000149090	PAMR1	1299.07	-0.931814	0.00028717	0.0330779	1401.51	1.34843	8.43e-22	1.43e-19
ENSG00000149599	DUSP15	306.829	0.63822	0.000738333	0.0484366	305.549	-0.43312	0.00224573	0.0117246
ENSG00000151287	TEX30	326.469	-0.438827	0.000669309	0.0457445	189.786	-1.11346	3.49e-06	4.3e-05
ENSG00000152463	OLAH	20.8131	1.08316	0.000238921	0.030343	163.058	2.5109	2.52e-16	2.02e-14
ENSG00000152503	TRIM36	2056.17	-0.527507	0.000297189	0.033617	1780.53	0.28778	0.00363226	0.0175176
ENSG00000153944	MSI2	10301.3	0.525179	0.000650614	0.0450698	9962.58	-0.441355	1.63e-07	2.73e-06
ENSG00000154144	TBRG1	2080.25	-0.480882	0.000493429	0.0413704	1782.19	0.20726	0.00962327	0.03873
ENSG00000156299	TIAM1	13752.7	0.336716	0.000366527	0.035991	12737	-0.369702	3.52e-05	0.000332391
ENSG00000157111	TMEM171	37.0295	0.825009	0.000611831	0.0443244	30.0869	-1.11453	0.000963016	0.00580157
ENSG00000157927	RADIL	474.859	0.58452	0.00063413	0.0449062	628.073	0.406787	0.000222665	0.00165069
ENSG00000159167	STC1	31.636	1.23516	1.66e-05	0.0078587	28.9942	-1.41004	5.57e-06	6.53e-05
ENSG00000160191	PDE9A	1095.82	0.633339	0.000789401	0.0488738	903.507	-1.01925	0.000917188	0.0055554
ENSG00000162601	MYSM1	6836.56	-0.489468	0.000767434	0.0486015	6281.11	0.385601	0.000310213	0.00219556
ENSG00000163138	PACRGL	1723.48	-0.46367	0.000363293	0.035991	1678.65	0.516526	4.75e-09	1.11e-07
ENSG00000163694	RBM47	99.2837	0.82799	0.000764501	0.0486015	98.5157	-0.677773	0.000111022	0.000905822
ENSG00000164916	FOXK1	3795.02	0.460784	0.000210496	0.0293621	4443.96	0.214131	4.63e-05	0.000422965
ENSG00000165899	OTOGL	3244.85	-0.995448	1.32e-05	0.0068748	1707.15	-0.300191	0.00119869	0.00692687
ENSG00000166387	PPFIBP2	1040.2	0.740287	0.00080419	0.0494802	966.815	-0.814157	0.00372983	0.0178905
ENSG00000167766	ZNF83	3038.26	0.577529	0.000420582	0.0387561	3017.23	-0.376728	3.03e-08	5.95e-07
ENSG00000168005	C11orf84	372.441	0.73635	0.000767831	0.0486015	383.275	-0.380247	0.00584833	0.025854
ENSG00000168405	CMAHP	2835.7	-0.740456	9.14e-05	0.0188616	1554.75	-0.763584	2.09e-11	7.42e-10
ENSG00000169258	GPRIN1	511.766	0.577428	0.000243858	0.030578	681.94	0.446626	8.08e-08	1.45e-06
ENSG00000169282	KCNAB1	27784.2	0.386663	1.93e-05	0.00815118	19657.5	-1.44858	8.27e-10	2.22e-08
ENSG00000169967	MAP3K2	6287.1	-0.327156	0.000150137	0.0245828	5819.44	0.259267	4.14e-05	0.000382434
ENSG00000170873	MTSS1	7662.84	0.480573	1.38e-05	0.00701386	6656.89	-0.801455	2.23e-07	3.62e-06
ENSG00000172986	GXYLT2	800.003	0.617619	0.000546875	0.0435128	740.727	-0.716043	8.72e-08	1.55e-06
ENSG00000174705	SH3PXD2B	1380.01	0.490811	0.000163515	0.0255509	1190.16	-0.783907	1.4e-14	8.74e-13
ENSG00000175264	CHST1	1604.11	0.466789	0.000617893	0.0443244	1889.42	0.234569	0.00466033	0.021421
ENSG00000175356	SCUBE2	385.758	0.670003	0.000233148	0.0301904	360.017	-0.757637	1.53e-05	0.000160054
ENSG00000175556	LONRF3	1042.04	0.89962	1.92e-05	0.00815118	1691.64	0.693391	4.27e-13	2.06e-11
ENSG00000176387	HSD11B2	148.809	1.24782	6.34e-06	0.0050254	167.107	-0.751464	0.00420675	0.0197287
ENSG00000176641	RNF152	855.283	0.607115	0.000321834	0.0347537	701.57	-1.20066	6.4e-12	2.5e-10
ENSG00000177707	PVRL3	8852.78	-0.645976	0.000188979	0.0279406	10333.9	0.990552	1.44e-13	7.46e-12
ENSG00000178585	CTNNBIP1	1371.4	0.569556	0.000654624	0.0451896	1384.24	-0.36884	0.00118965	0.00688772
ENSG00000180777	ANKRD30B	2961.59	-0.641719	0.000101154	0.0198423	2814.94	0.623637	8.05e-07	1.14e-05
ENSG00000181019	NQO1	238.329	0.679093	0.000569888	0.0443244	348.382	0.594316	9.98e-07	1.38e-05
ENSG00000183853	KIRREL	863.226	0.60058	0.000322768	0.0347537	639.822	-0.910142	0.0101463	0.0405508
ENSG00000185483	ROR1	2259.64	0.586916	5.24e-05	0.0131426	1660.31	-1.55225	2.23e-09	5.56e-08
ENSG00000186369	LINC00643	389.457	-0.653044	0.000473668	0.0404496	342.469	0.406302	0.00872361	0.0356492
ENSG00000189350	FAM179A	681.168	1.12103	3.57e-06	0.00372654	649.676	-1.38758	1.97e-12	8.39e-11
ENSG00000196950	SLC39A10	11951.3	-0.606569	4.5e-05	0.0122068	10683.8	0.464563	3.25e-12	1.33e-10
ENSG00000197147	LRRC8B	14561.3	-0.547159	0.000418059	0.0387037	13283	0.464276	1.13e-10	3.55e-09
ENSG00000197465	GYPE	2748.98	-0.597169	0.000631329	0.0449062	2484.55	0.424338	0.00203605	0.0108212
ENSG00000205581	HMGN1	945.306	-0.659832	0.000363618	0.035991	825.486	0.527694	5.3e-08	9.95e-07
ENSG00000213640	EEF1DP4	134.684	0.608802	0.000340222	0.0352114	117.066	-0.81416	0.000164557	0.00126675
ENSG00000217236	SP9	45.6924	0.976034	6.31e-05	0.0148901	36.0013	-1.62891	1.23e-06	1.66e-05
ENSG00000224167	ENSG00000224167	1098.28	0.686408	0.000565278	0.0442659	1162.24	-0.302205	0.00121779	0.00702004
ENSG00000224536	ENSG00000224536	127.793	0.690853	0.000227687	0.0301398	201.652	0.633684	0.00081486	0.00501277
ENSG00000224924	LINC00320	1068.93	-0.891422	2.47e-06	0.00306421	1192.43	1.11697	5.09e-09	1.18e-07
ENSG00000230373	GOLGA6L5P	237.237	0.859467	1.57e-06	0.0023897	232.77	-0.694157	3.97e-08	7.63e-07
ENSG00000230498	ENSG00000230498	707.789	-0.640834	1.24e-05	0.0068748	689.513	0.662366	4.82e-09	1.13e-07
ENSG00000234660	LINC00440	36.201	-1.29769	4.82e-06	0.00422897	20.4183	0.804747	0.00739884	0.0312014
ENSG00000237819	ENSG00000237819	208.643	-0.715279	0.000781592	0.0486947	119.866	-0.594233	0.00221589	0.0115973
ENSG00000248710	ENSG00000248710	598.155	-0.666715	5.79e-05	0.0141653	499.698	0.367585	0.00188455	0.0101686
ENSG00000248837	ENSG00000248837	232.482	-1.76872	1.75e-10	3.46e-06	143.419	1.21671	1.42e-05	0.000149223
ENSG00000249160	ENSG00000249160	166.721	1.02775	8.41e-06	0.00624852	180.383	-0.469804	0.00597068	0.0262397
ENSG00000249547	ENSG00000249547	715.693	-1.08734	0.000137858	0.0231461	571.256	0.870404	0.00741057	0.0312384
ENSG00000249645	ENSG00000249645	216.345	-1.34837	2.94e-06	0.00342548	170.756	1.37604	1.46e-07	2.48e-06
ENSG00000250137	ENSG00000250137	5201.29	-1.20726	1.27e-05	0.0068748	3944.41	0.907548	0.00122744	0.00706225
ENSG00000256193	LINC00507	2343.74	-0.897041	0.000174413	0.0267867	3615.29	1.74536	5.25e-29	2.03e-26
ENSG00000257703	ENSG00000257703	85.0003	-0.790713	0.0006893	0.0465727	38.4348	-1.24435	3.8e-05	0.000354424
ENSG00000259035	ENSG00000259035	593.474	-1.22299	3.36e-05	0.0104135	551.549	1.90026	1.03e-18	1.16e-16
ENSG00000260086	ENSG00000260086	311.784	0.620181	0.000423284	0.0388245	423.666	0.430349	0.00152663	0.00853197
ENSG00000260948	ENSG00000260948	326.753	-0.672461	0.000366959	0.035991	199.11	-0.489636	0.00301169	0.0149662
ENSG00000261386	ENSG00000261386	505.003	0.866344	1.82e-05	0.00799154	736.952	0.410801	0.000338538	0.00236213
ENSG00000263931	ENSG00000263931	417.587	-0.733437	0.000200279	0.0289629	396.747	0.74503	2.22e-08	4.51e-07
ENSG00000267546	ENSG00000267546	62.7513	1.07294	0.000106969	0.0205754	58.1457	-0.957275	0.00195898	0.0104771
ENSG00000269793	ZIM2-AS1	4502.87	0.448409	0.000345726	0.0353068	4072.41	-0.57418	8.25e-14	4.52e-12
ENSG00000271723	MROH7-TTC4	390.178	0.793887	0.000544502	0.0435128	402.641	-0.518975	5.16e-05	0.00046612
ENSG00000275342	ENSG00000275342	1971.08	-0.746931	0.000394058	0.037578	1827.5	0.707707	1.07e-07	1.87e-06
ENSG00000280776	LINC01202	2465.96	-0.663824	0.000406454	0.0381848	1347.48	-0.888866	1.54e-11	5.62e-10

## Sheet: Supp Table 4_Concordant Discord
HGNC_symbol	logFC	Spearman Methylation Correlation	Quadrant
C5orf17	-1.04721	0.357143	1
C6orf141	-1.06097	0.428571	1
DSG3	-1.12783	0.392857	1
ENSG00000230303	-0.683334	0.142857	1
ENSG00000248710	-0.666715	0.214286	1
ENSG00000248837	-1.76872	0.285714	1
ENSG00000249252	-0.95144	0.428571	1
ENSG00000249547	-1.08734	0.0714286	1
ENSG00000249645	-1.34837	0.0714286	1
ENSG00000250137	-1.20726	0.0714286	1
ENSG00000253717	-0.976843	0.571429	1
ENSG00000254731	-0.744833	0.0714286	1
ENSG00000257703	-0.790713	0.321429	1
EPB41L2	-0.502309	0.285714	1
GYPE	-0.597169	0.428571	1
HSD17B7P2	-0.815401	0.107143	1
LINC00440	-1.29769	0.357143	1
LINC00507	-0.897041	0.285714	1
LINC01202	-0.663824	0.142857	1
MAGI2-AS3	-0.419547	0.321429	1
MPPED2	-0.467473	0.214286	1
PPP1R12A	-0.451594	0.285714	1
PWP2	-0.948839	0.0714286	1
SNHG23	-0.741141	0.0357143	1
TEC	-0.860158	0.357143	1
TXK	-0.880581	0.5	1
ZBBX	-0.81474	0.321429	1
ADGRA2	0.584941	0.571429	2
AEBP1	0.998593	0.428571	2
ANXA9	0.973726	0.285714	2
ARRB1	0.516131	0.321429	2
ATE1-AS1	1.00458	0.821429	2
BCAR1	0.61914	0.571429	2
BIN1	0.453174	0.214286	2
C11orf84	0.73635	0.321429	2
CACNG7	0.623775	0.25	2
CCM2L	0.726562	0.357143	2
CCND3	0.796417	0.714286	2
CDKN2A	0.640403	0.678571	2
CGREF1	0.540093	0.785714	2
CLEC18B	1.20594	0.464286	2
CLN3	0.76153	0.857143	2
CLTB	0.663296	0.5	2
COL6A1	0.744342	0.75	2
CTNNBIP1	0.569556	0.285714	2
DBN1	0.586881	0.214286	2
DEAF1	0.593363	0.571429	2
DLG4	0.476466	0.678571	2
DNAJB2	0.73652	0.25	2
DUSP15	0.63822	0.107143	2
EEF2K	0.697281	0.464286	2
ELAVL1	0.507874	0.357143	2
ELAVL3	0.834398	0.571429	2
ELK1	0.521795	0.0357143	2
EMC10	0.719885	0.857143	2
ENSG00000204241	0.489761	0.678571	2
ENSG00000215548	1.06896	0.392857	2
ENSG00000224167	0.686408	0.75	2
ENSG00000224536	0.690853	0.428571	2
ENSG00000226029	1.06635	0.428571	2
ENSG00000228343	0.566143	0.75	2
ENSG00000228989	0.980166	0.535714	2
ENSG00000231113	0.660312	0.714286	2
ENSG00000232628	1.0302	0.678571	2
ENSG00000233427	1.29757	0.535714	2
ENSG00000234500	0.857908	0.642857	2
ENSG00000235077	0.826018	0.571429	2
ENSG00000235530	0.665943	0.392857	2
ENSG00000235979	1.02475	0.285714	2
ENSG00000236540	0.886311	0.571429	2
ENSG00000239480	0.805132	0.928571	2
ENSG00000243554	0.816135	0.642857	2
ENSG00000248187	0.973793	0.392857	2
ENSG00000249160	1.02775	0.607143	2
ENSG00000254692	0.569736	0.428571	2
ENSG00000254746	0.904738	0.107143	2
ENSG00000255062	0.825212	0.75	2
ENSG00000256742	0.561654	0.678571	2
ENSG00000258959	0.829734	0.714286	2
ENSG00000260086	0.620181	0.392857	2
ENSG00000260167	0.778771	0.821429	2
ENSG00000261386	0.866344	0.642857	2
ENSG00000261543	1.00975	0.535714	2
ENSG00000261873	1.08698	0.535714	2
ENSG00000266929	0.803339	0.357143	2
ENSG00000267053	1.11877	0.75	2
ENSG00000267121	0.552278	0.285714	2
ENSG00000267388	1.07604	0.571429	2
ENSG00000267546	1.07294	0.392857	2
ENSG00000267605	1.29802	0.821429	2
ENSG00000267786	1.20583	0.785714	2
ENSG00000271653	0.984538	0.857143	2
ENSG00000271947	0.842533	0.535714	2
ENSG00000273424	0.986601	0.642857	2
ENSG00000273712	1.04209	0.428571	2
ENSG00000276136	1.04425	0.285714	2
ENSG00000276795	1.11928	0.214286	2
ENSG00000277007	0.699258	0.964286	2
FAAP20	0.676337	0.642857	2
FAM175A	0.733874	0.642857	2
FHOD1	0.795009	0.714286	2
FOXK1	0.460784	0.678571	2
FOXK2	0.398612	0.535714	2
GLI2	0.951356	0.678571	2
GLTSCR2-AS1	1.10855	0.928571	2
GNAI2	0.615515	0.285714	2
GOLGA6L5P	0.859467	0.75	2
GPRIN1	0.577428	0.571429	2
GTF2IP4	0.675459	0.785714	2
GTF2IRD1	0.601654	0.714286	2
GUSBP11	0.685753	0.571429	2
GXYLT2	0.617619	0.178571	2
HMHA1	0.79327	0.25	2
HSD11B2	1.24782	0.642857	2
HSD17B14	0.811518	0.25	2
JOSD2	0.943147	0.0714286	2
JUND	1.05464	0.392857	2
KDM4B	0.424829	0.464286	2
LASP1	0.519539	0.285714	2
LEAP2	0.660076	0.392857	2
LMNB2	0.684594	0.142857	2
LONRF3	0.89962	0.464286	2
MACROD1	0.851697	0.0357143	2
MCMDC2	0.746708	0.857143	2
METTL7A	1.0068	0.607143	2
MGRN1	0.744163	0.214286	2
MLPH	1.11571	0.357143	2
MLXIPL	0.639195	0.785714	2
MROH7-TTC4	0.793887	0.357143	2
MRPS15	0.604435	0.535714	2
MSI2	0.525179	0.392857	2
MTSS1	0.480573	0.107143	2
MVB12A	0.861367	0.5	2
MZT2A	0.663663	0.321429	2
NAAA	0.443484	0.285714	2
NFIC	0.737506	0.607143	2
NPAS1	1.0958	0.821429	2
NQO1	0.679093	0.392857	2
NSMCE4A	0.627657	0.642857	2
OLAH	1.08316	0.25	2
PBX4	0.595419	0.357143	2
PDE9A	0.633339	0.285714	2
PHGDH	0.906974	0.392857	2
PLAC8	1.03393	0.464286	2
PLOD1	0.807737	0.714286	2
PODNL1	0.832712	0.5	2
POR	0.45717	0.678571	2
PPFIBP2	0.740287	0.25	2
PTK6	0.994322	0.0714286	2
RADIL	0.58452	0.857143	2
RAPGEF3	0.946252	0.535714	2
RASGEF1C	0.629619	0.142857	2
RBM47	0.82799	0.785714	2
RCC1	0.813969	0.642857	2
RFPL1S	0.586515	0.214286	2
RRP12	0.633868	0.535714	2
SCAMP2	0.491865	0.535714	2
SCGB1A1	0.8794	0.25	2
SCUBE2	0.670003	0.428571	2
SGTA	0.425716	0.571429	2
SH3PXD2A	0.43134	0.285714	2
SH3PXD2B	0.490811	0.892857	2
SHC2	0.560084	0.357143	2
SIPA1L3	0.553836	0.571429	2
SLC25A42	0.588978	0.714286	2
SLC52A1	0.774738	0.571429	2
SMARCD3	0.609502	0.142857	2
SMIM11	0.814584	0.535714	2
SMTN	0.655538	0.678571	2
SNPH	0.617092	0.25	2
SNRPA	0.816236	0.785714	2
SP9	0.976034	0.5	2
SPACA6P-AS	0.91056	0.75	2
SPECC1L	0.59379	0.607143	2
SPR	0.996299	0.321429	2
SSH1	0.424668	0.357143	2
ST3GAL4-AS1	0.5298	0.285714	2
STAG3L3	0.839533	0.0714286	2
STYXL1	0.81248	0.75	2
SYP	0.942293	0.857143	2
SYT6	0.967485	0.285714	2
TBKBP1	0.746991	0.285714	2
TFAP2E	0.768523	0.892857	2
TGFBR3	0.480166	0.607143	2
THAP7-AS1	1.09319	0.857143	2
TIAM1	0.336716	0.214286	2
TRIM25	0.468528	0.0357143	2
ULBP1	1.00145	0.25	2
VN2R19P	0.881866	0.0714286	2
YJEFN3	0.983698	0.285714	2
YPEL1	0.70632	0.607143	2
ZBTB4	0.62776	0.5	2
ZNF524	1.105	0.535714	2
ZNF528-AS1	0.538771	0.428571	2
ZNF565	0.523669	0.535714	2
ZNF83	0.577529	0.428571	2
ZRSR2	0.462031	0.142857	2
ANKRD30B	-0.641719	-0.25	3
BTAF1	-0.324038	-0.464286	3
C12orf60	-0.712783	-0.607143	3
C2CD5	-0.53475	-0.607143	3
C2orf16	-0.593055	-0.857143	3
C9orf72	-0.814031	-0.642857	3
CCDC112	-0.392851	-0.214286	3
CD53	-1.06135	-0.107143	3
CDO1	-0.545104	-0.714286	3
CLK4	-0.655242	-0.928571	3
CMAHP	-0.740456	-0.392857	3
CYP4X1	-0.612401	-0.464286	3
DCAF13	-0.732497	-0.607143	3
DNAJB11	-0.868897	-0.5	3
DNAJC24	-0.462301	-0.535714	3
DYNC2LI1	-0.538555	-0.321429	3
ECHDC1	-0.400967	-0.571429	3
EDRF1	-0.59634	-0.857143	3
ENSG00000230498	-0.640834	-0.357143	3
ENSG00000230863	-0.927808	-0.321429	3
ENSG00000231877	-1.17618	-0.285714	3
ENSG00000236491	-0.940591	-0.357143	3
ENSG00000237819	-0.715279	-0.178571	3
ENSG00000249436	-0.869451	-0.714286	3
ENSG00000251867	-0.852556	-0.321429	3
ENSG00000257924	-1.17683	-0.678571	3
ENSG00000258183	-0.859605	-0.464286	3
ENSG00000259035	-1.22299	-0.285714	3
ENSG00000260948	-0.672461	-0.964286	3
ENSG00000263931	-0.733437	-0.392857	3
ENSG00000272461	-0.974776	-0.142857	3
ERI2	-0.667326	-0.357143	3
FANCB	-0.644882	-0.535714	3
FAR1	-0.465064	-0.928571	3
FBXW7	-0.466566	-0.535714	3
GAS6-AS2	-0.796772	-0.0714286	3
GDAP2	-0.377712	-0.75	3
GLCE	-0.601736	-0.892857	3
HMGN1	-0.659832	-0.714286	3
HSD17B7	-0.864944	-0.75	3
IGSF11	-0.479057	-0.25	3
KBTBD3	-0.526323	-0.857143	3
KIN	-0.350842	-0.392857	3
LINC00320	-0.891422	-0.285714	3
LINC00643	-0.653044	-0.464286	3
LRPPRC	-0.396946	-0.678571	3
LRRC8B	-0.547159	-0.857143	3
LYST	-0.306736	-0.392857	3
MAP3K2	-0.327156	-0.857143	3
MED21	-0.502768	-0.535714	3
MED6	-0.500698	-0.25	3
MKKS	-0.494472	-0.642857	3
MUT	-0.459111	-0.785714	3
MYSM1	-0.489468	-0.5	3
NAF1	-0.389587	-0.714286	3
ORMDL1	-0.550188	-0.5	3
OSGIN2	-0.505983	-0.392857	3
OTOGL	-0.995448	-0.285714	3
PACRGL	-0.46367	-0.392857	3
PAMR1	-0.931814	-0.607143	3
PAPD4	-0.499405	-0.214286	3
PIGA	-0.537036	-0.214286	3
PPP1R3A	-1.03439	-0.214286	3
PVRL3	-0.645976	-0.392857	3
R3HCC1L	-0.44937	-0.857143	3
RAB40B	-0.467819	-0.142857	3
RBM39	-0.404552	-0.714286	3
RCN2	-0.549031	-0.928571	3
RGCC	-0.649966	-0.607143	3
RGS22	-0.935935	-0.5	3
RPGRIP1L	-0.391767	-0.25	3
SLC20A1	-0.554632	-0.857143	3
SLC25A36	-0.561115	-0.857143	3
SLC39A10	-0.606569	-0.607143	3
SMARCA5	-0.649588	-0.714286	3
SPTSSB	-0.65214	-0.642857	3
SYNCRIP	-0.492362	-0.892857	3
TAX1BP1	-0.375978	-0.892857	3
TBRG1	-0.480882	-0.642857	3
TEKT1	-0.800141	-0.0714286	3
TEX30	-0.438827	-0.142857	3
TRAPPC13	-0.516732	-0.5	3
TRIM36	-0.527507	-0.821429	3
TRIM9	-0.339511	-0.0714286	3
UNC80	-0.407595	-0.464286	3
WDR3	-0.830804	-0.464286	3
YWHAQ	-0.38732	-0.428571	3
ZFAND1	-0.461007	-0.75	3
ZNF10	-1.08411	-0.607143	3
ZNF184	-0.553161	-0.75	3
ZNF222	-0.561125	-0.535714	3
ZNF711	-0.830914	-0.857143	3
ADCYAP1R1	0.657067	-0.5	4
AHNAK	0.945515	-0.357143	4
ASGR1	0.719578	-0.142857	4
ASPG	0.932837	-0.5	4
BCL9L	0.580805	-0.285714	4
CCDC33	0.853513	-0.464286	4
CHST1	0.466789	-0.0714286	4
DOK4	0.673191	-0.142857	4
EBF1	1.006	-0.535714	4
EEF1DP4	0.608802	-0.0357143	4
ENSG00000274918	0.964216	-0.25	4
FAM179A	1.12103	-0.178571	4
FGFR1	0.858588	-0.392857	4
GFAP	1.12363	-0.5	4
KCNAB1	0.386663	-0.321429	4
KIRREL	0.60058	-0.464286	4
PHF21B	0.727189	-0.285714	4
PROB1	0.995547	-0.214286	4
PSMG4	0.48668	-0.357143	4
RIN2	0.675116	-0.107143	4
RNF152	0.607115	-0.107143	4
ROR1	0.586916	-0.142857	4
SLC2A9	0.674735	-0.25	4
SOX13	0.785893	-0.571429	4
STC1	1.23516	-0.285714	4
TMEM171	0.825009	-0.0357143	4
TRPV2	1.02847	-0.0714286	4
ZIM2-AS1	0.448409	-0.107143	4
